# Supplementary material for: Osteocalcin is necessary for the alignment of apatite crystallites, but not glucose metabolism, testosterone synthesis, or muscle mass
Source: PLoS Genet. 2020 May 28;16(5):e1008586. doi: 10.1371/journal.pgen.1008586 (PMC7255595; doi:10.1371/journal.pgen.1008586)
Supplement: S1 Table — β: standard partial regression coefficient. (XLSX) [file pgen.1008586.s010.xlsx]

## Sheet: Sheet1
		Supplementary Table 1. multiple regression analysis
		(Young’s modulus-BAp, collagen, BMD)
		BAp		collagen		BMD
		orientation		orientation
		β	P-value	β	P-value	β	P-value
		0.9	1.1×10-4	-0.031	0.81	-0.11	0.45
		β: standard partial regression coefficient
