# Supplementary material for: Osteocalcin is necessary for the alignment of apatite crystallites, but not glucose metabolism, testosterone synthesis, or muscle mass
Source: PLoS Genet. 2020 May 28;16(5):e1008586. doi: 10.1371/journal.pgen.1008586 (PMC7255595; doi:10.1371/journal.pgen.1008586)
Supplement: S2 Table — (XLSX) [file pgen.1008586.s011.xlsx]

## Sheet: Sheet1
		Supplementary Table 2. Primer sequences
		primer		primer sequence
		genotyping
		primer 1		GAGTTGTGCTGGGGTGGTT
		primer 2		CTGTGACCAAGCCTTTGCCA
		primer 3		TGAATGAACTGCAGGACGAG
		real time-RT-PCR
		β-actin		F: CCACCCGCGAGCACAGCTTC
				R: TTGTCGACGACCAGCGCAGC
		Bglap, Bglap2		F: ACTCCGGCGCTACCTTGGAGCC
				R: GCAGGGTTAAGCTCACACTG
		Col1a1		F: CCTGGAATGAAGGGACACCG
				R: CCATCGTTACCGCGAGCACC
		Spp1		F: GCAGAATCTCCTTGCGCCAC
				R: CGAGTCCACAGAATCCTCGC
		Alpl		F: CGCACGCGATGCAACACCAC
				R: TGCCCACGGACTTCCCAGCA
		Runx2		F: GAGAGGTACCAGATGGGACT
				R: CACTTGGGGAGGATTTGTGA
		Sp7		F: AGGCACAAAGAAGCCATAC
				R: AATGAGTGAGGGAAGGGT
		Ctsk		F: CAGCAGAGGTGTGTACTATG
				R: GCGTTGTTCTTATTCCGAGC
		Star		F: AAGGAAAGCCAGCAGGAGAAC
				R: TCCATGCGGTCCACAAGTT
		Cyp11a1		F: CCATCAGATGCAGAGTTTCCAA
				R: GAGAAGAGTATCGACGCATCCT
		Cyp17a1		F: CCATCCCGAAGGACACACAT
				R: CTGGCTGGTCCCATTCATTT
		Hsd3b2		F: GGAGGCCTGTGTTCAAGCAA
				R: GGCCCTGCAACATCAACTG
