# Supplementary material for: Osteocalcin is necessary for the alignment of apatite crystallites, but not glucose metabolism, testosterone synthesis, or muscle mass
Source: PLoS Genet. 2020 May 28;16(5):e1008586. doi: 10.1371/journal.pgen.1008586 (PMC7255595; doi:10.1371/journal.pgen.1008586)
Supplement: S1 Data — (XLSX) [file pgen.1008586.s012.xlsx]

## Sheet: Fig.1
	Fig.1 D					Fig.1 E					Fig.1 H																							Fig.1 I
	Bglap, Bglap2 mRNA/ beta-actin mRNA					serum osteocalcin (ng/ml)					BV/TV (%)							Tb.Th (μm)							Tb.N (1/mm)									Ct.Th (μm)							Ps.Pm (μm)							Ec.Pm (μm)
											14w		6m		9m			14w		6m		9m			14w		6m		9m					14w		6m		9m			14w		6m		9m			14w
	wt	Ocn -/-				wt	Ocn -/-				wt	Ocn -/-	wt	Ocn -/-	wt	Ocn -/-		wt	Ocn -/-	wt	Ocn -/-	wt	Ocn -/-		wt	Ocn -/-	wt	Ocn -/-	wt	Ocn -/-				wt	Ocn -/-	wt	Ocn -/-	wt	Ocn -/-		wt	Ocn -/-	wt	Ocn -/-	wt	Ocn -/-		wt	Ocn -/-
	1.01656	0.00237637				49.8	0.1				17.6267	12.0392	16.6129	14.2482	4.78996	12.408		69.0496	73.9252	85.2787	81.2394	67.7628	83.4437		1.59671	1.06134	1.19117	1.0673	0.516243	0.877454				197.016	192.825	187.846	188.478	186.846	200.772		4753.28	5059.47	4838.93	5626.77	4592.92	5443.26		3512.55	3824.25
	0.449608	4.67342e-05				68	1.9				17.9296	14.8339	9.26333	7.57804	6.51461	15.0088		70.1738	66.3425	87.77	83.0822	67.3399	82.3747		1.43218	1.54866	0.707455	0.541517	0.777454	0.893925				183.517	187.82	205.773	199.759	186.133	169.125		4950.4	4858.16	4564.61	4852.92	4909.75	5344.87		3790.06	3684.19
	1.53384	2.76907e-05				40.2	0.1				15.7681	18.594	6.36293	6.08112	16.5583	13.7235		67.0577	77.6138	65.2741	74.3472	94.4141	95.5376		2.26446	1.43838	0.624221	0.56569	1.01489	0.943085				158.715	174.968	183.812	172.544	193.026	206.244		4726.79	5074.52	4854.2	5319.73	5122.24	5021.11		3700.52	4058.82
		0.00183117				68.5	0.1				13.4769	18.6251	6.34334	9.25303	6.65756	4.65301		69.0324	79.6885	65.0179	78.4283	94.5781	87.1918		1.79288	1.36229	0.757495	0.736544	0.486505	0.625461				200.295	191.621	178.237	176.607	198.208	186.904		5361.7	4898.11	4648.84	5570.61	4792.26	5551.12		4098.29	3674.53
		4.62071e-05				98.8	0.1				13.0942	15.0151	15.8125	11.6818	17.482	4.09263		62.0859	83.361	72.4055	77.6235	80.0376	85.0796		1.69421	1.17776	1.44856	0.950321	1.33125	0.328328				184.15	197.345	178.516	191.598	184.714	192.487		5169.65	5122.25	4846.38	5398.14	5430.59	4871.87		4013.71	3913.17
		3.16465e-05					0.1				13.4369	18.847	12.8264	5.8037	8.34902	5.112		67.0906	68.2428	81.0052	63.8846	89.8763	105.945		1.31019	1.62997	0.938563	0.667574	0.550582	0.393123				189.875	187.323	181.193	186.216	193.112	185.549		5237.32	5205.92	4758.88	4719.69	4958.77	4572.25		3988.7	4030.53
		1.9435e-05					0.1				14.9374		17.048	8.05325	12.772	11.6992		68.3196		69.5715	66.9979	79.1047	70.137		1.31299		1.47796	0.884935	0.907609	0.862874				184.779		193.686	186.562	189.707	198.181		5133.89		4527.38	4767.78	5399.24	5138.51		3873.08
							0.6				10.6478		4.75527	7.40195		7.3737		65.3921		71.8637	67.4947		85.3083		1.27985		0.441672	0.723368		0.56339				199.827		179.658	176.121		176.912		5226.1		4868.93	4675.46		5337.97		3843.75
											9.31773		6.67386	18.8464				63.6159		78.0573	73.6215		82.7099		1.56349		0.679721	1.67977						187.254		181.278	188.517				4972.65		4275.4	5374.44		5017.78		3676.14
													8.13577	14.5681				66.1364		79.1543	75.3693				1.20438		0.697524	1.162						177.623		191.02	193.802				5388.34		4505.95	5233.43				4231.64
													2.55757	8.65103				66.9397		57.9882	78.1554				0.980851		0.368338	0.695758						181.658		177.432	190.795				4853.49		4562.29	4959.95				3632.06
													4.63501	5.8386						59.2912	73.6903						0.774437	0.524877						182.388		178.148	186.384				5211.74		4707.06	4905.69				3951.61
													5.39793	5.23969						60.1488	67.0444						0.615991	0.706846								162.917	184.706							4847.74
													5.06794	11.5755						66.8804	78.756						0.530242	1.00543								156.51	187.896							4997.67
														11.5498							87.8819							0.766581									204.454							4913.11
														12.7503							80.6934							0.983569									197.765							5239.87
														19.5917							83.964							1.37027									197.189							5363.06
														4.11709							87.5881							0.426693									185.116							4810.29
														2.92203							67.7482							0.336025									178.359							4801.85
														3.03754							57.1749							0.543647									183.25							4590.97
														4.12986							62.1242							0.452642									184.437							4673.88
														16.0537							75.3881							1.37327									183.02							5104.91
														13.5287							80.1394							1.09825									181.491							5058.68
														5.86482							73.3218							0.614241									173.402							5299.51
[truncated: 4 more columns]

## Sheet: Fig.2
	Fig.2 A														Fig.2 B											Fig.2 C
	BV/TV (%)			OS/BS (%)			O.Th (μm)			Ob.S/BS (%)					MAR (µm/day)			MS/BS (%)			BFR/BS (mm³/mm²/year)					MAR (µm/day)			MS/BS (%)			BFR/BS (mm³/mm²/year)
	wt	Ocn -/-		wt	Ocn -/-		wt	Ocn -/-		wt	Ocn -/-				wt	Ocn -/-		wt	Ocn -/-		wt	Ocn -/-				wt	Ocn -/-		wt	Ocn -/-		wt	Ocn -/-
	4.22919	1.77536		25.2238	13.4024		1.3558	1.2524		20.5298	4.78841				1.43	1.49		98.5991	68.6912		0.940091	0.850553				0.85	0.52		81.536	46.5726		0.406975	0.134991
	5.75451	1.97251		12.8317	11.8928		1.2754	0.8451		8.41474	9.67304				1.38	1.2		90.2124	96.9674		0.852588	0.978152				1.38	0.91		84.582	52.8068		1.02637	0.260743
	10.0001	1.72861		11.753	14.8323		1.2323	2.6128		10.6147	13.3812				1.52	0.98		69.6879	67.5182		0.894557	0.493236				1.51	1.84		92.0361	71.2517		1.38975	0.798155
	3.02562	1.90378		8.11629	12.3064		0.9819	1.4029		7.00442	10.548				1.18	1.11		46.6157	78.5417		0.337253	0.713089				1.05	1.34		80.4742	51.5766		0.593911	0.37695
	5.36397	10.6282		2.63235	23.317		1.0366	1.1403		2.01419	21.0109				1.25	1.23		48.517	94.0556		0.407944	0.926612				0.81	1.22		81.505	90.1731		0.373798	0.624057
	1.01126	5.28872		9.15658	14.5481		1.637	1.2489		8.21402	12.9722				1.38	1.35		81.2534	92.35		0.866235	0.784881				1.69	1.22		90.3067	82.9996		0.936283	0.746705
	5.30581	7.10756		8.67601	24.8089		1.0506	1.032		7.64345	22.3246				1.35	1.15		100	73.0172		0.842541	0.561975				1.15	1.18		73.0269	46.6092		0.649972	0.497691
															1.17	1.16		50.9789	75.3608		0.423129	0.704084				0.95	0.97		61.3719	44.2175		0.380285	0.242058
															1.31	0.93		93.1427	53.6957		0.748681	0.379707				0.97	0.53		88.1431	44.7229		0.572509	0.12542
															1.43	1.31		80.722	75.8629		1.08806	0.806456				0.88	1.29		86.526	83.5518		0.584497	0.581702
	N.Ob/B.Pm (N/100m)			Oc.S/BS (%)			N.Oc/B.Pm (N/100mm)			ES/BS (%)						1.23			80.3788			0.774619					1.1			62.7266			0.644855
																1.61			97.349			1.09826					1.32			50.2882			0.38895
	wt	Ocn -/-		wt	Ocn -/-		wt	Ocn -/-		wt	Ocn -/-
	1416.28	625.257		19.1674	7.35238		1011.63	312.629		21.835	8.37423
	828.055	861.686		18.3306	25.4717		925.473	1477.18		21.9442	28.7097
	785.827	995.629		22.7807	30.1673		873.141	1548.76		25.745	35.6825
	747.025	1311.99		12.6813	18.9978		747.025	1093.33		14.2185	21.8685
	226.599	2258.53		16.8839	13.1027		770.436	689.044		19.8905	14.9684
	1054.73	1379.09		26.6448	21.803		1450.25	1116.41		30.8565	23.0733
	573.948	1679.62		14.2171	19.5612		650.474	879.799		15.3733	21.9839
	N.Oct/BV (N/mm²)			MAR (µm/day)			MS/BS (%)			BFR/BS (mm³/mm²/year)
	wt	Ocn -/-		wt	Ocn -/-		wt	Ocn -/-		wt	Ocn -/-
	588.653	1282.81		0.687443	0.8601		8.4689	8.77133		0.02125	0.021483
	681.281	882.028		0.824029	0.391771		8.69797	2.9902		0.026161	0.016512
	732.398	754.858		0.426986	0.5362		11.6046	6.84317		0.018086	0.027245
	855.164	709.88		0.318657	0.528286		6.97963	11.5473		0.008118	0.021584
	587.885	551.017		0.7346	0.809057		3.05969	13.9208		0.016901	0.046111
	1069.13	735.797					6.30317	11.1936
	756.42	677.177						15.6146

## Sheet: Fig.3
	Fig.3 A																																			Fig.3 B
	P1NP (ng/ml)											TRAP5b (U/L)											CTX1 (ng/ml)													Bglap, Bglap2 mRNA/ beta-actin mRNA			Col1a1 mRNA/ beta-actin mRNA			Spp1 mRNA/ beta-actin mRNA			Alpl mRNA/ beta-actin mRNA			Runx2 mRNA/ beta-actin mRNA
	11w male		6m male		6m female		9m male		9m female			11w male		6m male		6m female		9m male		9m female			11w male		6m male		6m female		9m male		9m female					wt	Ocn -/-		wt	Ocn -/-		wt	Ocn -/-		wt	Ocn -/-		wt	Ocn -/-
	wt	Ocn -/-	wt	Ocn -/-	wt	Ocn -/-	wt	Ocn -/-	wt	Ocn -/-		wt	Ocn -/-	wt	Ocn -/-	wt	Ocn -/-	wt	Ocn -/-	wt	Ocn -/-		wt	Ocn -/-	wt	Ocn -/-	wt	Ocn -/-	wt	Ocn -/-	wt	Ocn -/-				0.762581	4.08622e-05		1.57795	0.134519		0.876627	0.536037		0.933804	0.29485		0.756547	0.788233
	71.6467	79.0719	40.3593	49.5509	50.0898	59.6407	25.2994	31.9162	45.2096	61.1976		8.71833	13.5449	2.3321	2.2337	6.21894	5.55966	2.69619	3.36039	3.15375	6.49446		13.1393	16.5489	8.86694	7.95218	8.38877	8.5447	15.3222	3.85655	15.6861	10.4366				1.42768	3.66505e-11		0.618918	1.08273		0.939532	0.475562		0.582162	1.29935		0.780318	0.70428
	78.2335	85.8084	58.6826	38.6228	44.3413	52.2156	36.6168	53.1737	58.2934	46.0778		12.3444	11.2423	2.09102	3.71464	7.35547	4.1968	5.16113	6.0615	3.40467	1.07257		17.079	14.7089	9.01247	9.3763	9.43867	13.2328	9.63617	8.19127	15.8004	11.1123				1.85452	5.07623e-07		0.956325	0.0603476		1.85523	0.918339		0.834486	0.30501		0.543033	1.26764
	63.503	80.988	37.2455	50.8383	48.4431	65.2096	60.2096	50.2695	36.7665	59.6407		4.92005	10.4453	4.89545	4.43788	7.57196	4.11316	3.18819	4.10824	2.44526	1.78598		12.5156	13.7422	8.85655	10.9044	8.88773	16.58	13.2744	10.1351	10.9875	15.8732				0.696697	4.63629e-09		1.29088	1.12827		1.61139	0.64316		1.47971	1.46636		0.815186	0.226327
	71.6766	77.3653	46.4671	44.0719	69.8204	52.5749	49.2216	21.9461	36.6766	33.7425		8.16236	8.66421	3.55228	5.86962	6.52891	6.0861		3.42435	8.35916	5.33825		13.1497	15.4886	9.01247	16.8815	7.95218	13.42	15.7796	12.6403	10.5301	13.0146				0.608513	9.68584e-07		0.473694			0.343763	1.24925		1.31078			1.53141	1.75731
	79.9102	78.4731	54.4012	45.6886	61.4072	34.9401	49.8204	32.0359	24.2216	39.3713		6.50923	14.091	2.47478	1.23985	5.75154	4.95941		11.8819	6.0369	4.20664		15.3742	9.9896	17.4636	13.6694	10.3222	8.25364	15.9356	11.2474	10.1871	10.5198				0.650009	5.6713e-10		1.08223			0.394791			0.859051			1.04404
		62.2455	53.8024	42.485	61.1677	71.1677	36.3174	61.4671	11.8263	65.1497			6.67159	4.13776	6.3813		8.33456		4.66913	4.12792	8.53629				10.0728	13.1185	8.97089	9.51143	12.3909	10.9667	10.9979	16.5385										0.978668						1.52947
			43.5629	55.9581		70.0599		57.1557	21.2575	70.7784				6.1107	3.19311		10.6519			7.94096	6.66175				7.9106	14.106		13.4511	9.09563	17.0686	10.5821	15.79
			31.9162	48.5928		57.6946		41.497	22.006	21.9461				4.30996	5.08733										9.13721	15.6653				13.1393	5.07277	9.69854
			53.7725	39.2814				32.9042		14.5509				6.56335	9.10701										15.6965	9.80249				8.1185	13.5863	15.7796
			35.8084	72.3653						32.3952				6.1107	6.66175																	10.0624
			49.3713	29.3713																												12.2973

## Sheet: Fig.5
	Fig.5 C
	mineralization			crystallinity			CO32-/PO43-			collagen maturity			remodeling
	wt	Ocn -/-		wt	Ocn -/-		wt	Ocn -/-		wt	Ocn -/-		wt	Ocn -/-
	2.43344	3.53208		0.05	0.05		0.507023	0.366117		0.996218	0.996078		1.23381	1.29315
	2.11715	1.38045		0.05	0.0526316		0.581691	0.704269		1.00023	1.00834		1.23152	0.972206
	3.43865	1.58947		0.05	0.05		0.357254	0.705196		0.982428	1.00531		1.22847	1.12089
	1.638	1.52558		0.05	0.047619		0.639997	0.657599		0.995974	0.983683		1.04831	1.00322
	1.74873	2.09163		0.04	0.0526316		0.692827	0.51486		1.01129	0.98167		1.21157	1.0769
	1.87134	1.70416		0.0555556			0.609454	0.686454		0.99871	0.95561		1.14049	1.16982

## Sheet: Fig.6
	Fig.6 C																					Fig.6 D																					Fig.6 E
	BMD (mg/cm3)																					collagen orientation																					BAp orientation
	position 1		position 2		position 3		position 4		position 5		position 6		position 7		position 8		position 9					position 1		position 2		position 3		position 4		position 5		position 6		position 7		position 8		position 9					position 1		position 2		position 3		position 4
	wt	Ocn -/-	wt	Ocn -/-	wt	Ocn -/-	wt	Ocn -/-	wt	Ocn -/-	wt	Ocn -/-	wt	Ocn -/-	wt	Ocn -/-	wt	Ocn -/-				wt	Ocn -/-	wt	Ocn -/-	wt	Ocn -/-	wt	Ocn -/-	wt	Ocn -/-	wt	Ocn -/-	wt	Ocn -/-	wt	Ocn -/-	wt	Ocn -/-				wt	Ocn -/-	wt	Ocn -/-	wt	Ocn -/-	wt
	911	899.2	1179.4	1165.5	1237	1237.9	1260.8	1246.3	1286.6	1223.9	1341.4	1300.8	1331.2	1297.3	1250	1207.6	1125.9	1060.3				0.557632	0.679274	0.750471	0.89116	0.893986	0.932471	0.927675	0.842031	0.944602	0.905716	0.889732	0.882726	0.857508	0.761809	0.508412	0.63431	0.371182	0.282222				3.86	2.725	8.235	4.235	6.08	3.86	7.995
	975.3	928.5	1255	1154.2	1303.4	1214.1	1297.1	1198.7	1311.9	1268.7	1306	1326.4	1291	1284.2	1214.4	1215.8	1103.6	1052				0.761272	0.597867	0.920275	0.912851	0.937202	0.951813	0.889453	0.940612	0.895807	0.934726	0.908755	0.906633	0.854547	0.587243	0.63615	0.587522	0.394283	0.311441				5.51	2.53	8.98	4.165	8.525	3.81	9.83
	921.4	900.7	1155.5	1137.6	1236.5	1232.3	1236.1	1282.4	1224.4	1308.3	1303	1255	1234.6	1292.4	1213	1214.8	1129.2	1061				0.479613	0.519678	0.916636	0.942132	0.952642	0.866553	0.938782	0.886742	0.909943	0.955562	0.850043	0.897347	0.785954	0.869937	0.652503	0.824812	0.300248	0.26409				2.33	2.3	7.535	4.04	8.5	3.89	11.885
	914.2	919.7	1122	1155.8	1220.5	1245.9	1255.2	1247.7	1271.7	1272.2	1311.3	1300.6	1280	1257.1	1213.5	1235	1135.8	1097.3				0.764789	0.322791	0.867961	0.84713	0.930191	0.957687	0.937029	0.959457	0.912544	0.936286	0.919298	0.902992	0.725732	0.691036	0.649566	0.641663	0.236334	0.292531				2.275	1.93	8.35	4.08	7.78	3.86	8.43
	918.9	900.7	1190	1135.7	1202.8	1240	1241	1248.8	1267.9	1260.9	1310	1282.6	1278.6	1303.9	1196.2	1217.6	1079	1001.5				0.512999	0.698796	0.834838	0.855105	0.929281	0.90252	0.921708	0.925142	0.916594	0.871058	0.893426	0.911226	0.787901	0.823489	0.665312	0.552696	0.47284	0.401776				2.535	2.875	8.24	4.05	6.245	4.345	7.07
		903.3		1105.2		1233		1262.7		1249.8		1301.4		1252.5		1194.7		1018.6					0.724593		0.812368		0.85412		0.907889		0.916354		0.867723		0.839107		0.695333		0.261243					2.055		3.735		3.505
[truncated: 17 more columns]

## Sheet: Fig.7
	Fig.7 A								Fig.7 B					Fig.7 C
	longitudinal axis			tangential axis					Young's modulus
	wt	Ocn -/-		wt	Ocn -/-				wt	Ocn -/-				group	No.	Young's modulus	BAp orientation	Collagen orientation	BMD
	24.9432	17.6728		31.1082	20.8652				27.288	22.188				wt	122	27.288	7.45	0.944602	1286.6
	25.6001	31.751		23.8861	22.974				30.175	17.843					125	30.175	7.44	0.895807	1311.9
	24.2498	28.731		25.4263	21.1586				27.429	21.88					137	27.429	8.71	0.909943	1224.4
	26.9533	21.8489		30.1041	22.5846				24.194	19.021					140	24.194	7.165	0.912544	1271.7
	24.2123	25.8313		14.7897	24.32				25.684	21.143					142	25.684	7.865	0.916594	1267.9
		24.1815			28.3375					21.833				Ocn -/-	121	22.188	3.6	0.905716	1223.9
															126	17.843	3.655	0.934726	1268.7
															128	21.88	3.84	0.955562	1308.3
															133	19.021	2.905	0.936286	1272.2
															139	21.143	4.56	0.871058	1260.9
															147	21.833	3.655	0.916354	1249.8

## Sheet: Fig.8
	Fig.8 A																					Fig.8 B											Fig.8 C
	body weight (g)																					blood glucose (mg/dl)											HbA1c (ng/ml)

	11w male		11w female		14w male		6m male		6m female		9m male		9m female		12m female		18m male					14w male		9m male		9m female		18m male					11w male		11w female		6m male		6m female		9m male		9m female		18m male
	wt	Ocn -/-	wt	Ocn -/-	wt	Ocn -/-	wt	Ocn -/-	wt	Ocn -/-	wt	Ocn -/-	wt	Ocn -/-	wt	Ocn -/-	wt	Ocn -/-				wt	Ocn -/-	wt	Ocn -/-	wt	Ocn -/-	wt	Ocn -/-				wt	Ocn -/-	wt	Ocn -/-	wt	Ocn -/-	wt	Ocn -/-	wt	Ocn -/-	wt	Ocn -/-	wt	Ocn -/-
	21.9	23.8	19.5	20.4	26.8	27.5	31.7	33.9	23.9	21.4	30.4	33.7	22.6	27.2	26.8	25.2	31.5	34.2				116	125	156	176	139	112	126	141				616.306	465.653	487.393	465.793	498.245	457.449	334.571	351.347	522.408	587.388	455.354	405.774	532.612	493.776
	24.1	24.8	20.3	19.7	26.9	27.8	29.1	30.5	23.2	24.7	31.7	31.3	23.1	25.1	27.7	29	29	35.5				105	152	172	169	114	113	154	144				465.571	636.286	448.647	328.368	553.571	434.367	535.347	311.408	611.388	660.694	458.69	426.445	543.224	453.673
	23.1	25	22.2	18.9	27.8	28.2	30.3	29.5	24	23.4	30.2	30.2	23.8	24.5	31.8	27	35.1	36				170	131	169	126	134	143	141	136				577.776	626.571	438.81	494.564	587.939	488.204	298.408	417.592	656.612	425.408	402.954	400.443	615.551	409.347
	23.3	23	20.8	21.9	31.1	25.7	26.8	32.3	20.8	24.4	29.8	34.4	25.3	26.1	31.4	24.6	30.5	36.1				127	174	124	152	179	177	155	169				535.245	507.163	399.892	420.787	562.061	494.633	360.429	398.286	480.184	559.041	310.259	418.345	552.633	523.551
	23.5	24.6	19.4	21	28.3	30	27.4	31	21.7	26.6	34.5	34.7	23.6	25.8	31.5	28	35.7					137	113	169	146	191	128	130	147				483.306	479.286	379.857	447.306	461.959	548.857	364.367	353.122	583.633	553.408	468.871	444.967	498.837	438.163
		24.1	19.3	18.6	27.3	28.7	25.2	29.7	21.9	22.3	32	29.7	24.6	25.8	26.9	26.9	37.5						129	127	178	110	174	138						552.694	324.12	384.243	481.184	520.122	316.51	420.469	562.306	510.143	497.866	381.13	524.51
			19.2		25.6	29.8	29.5	29.8		21.7	31	28.2	24.7	27.7	27.6		30.5							162	150	185	148	148							418.448	379.909	472.98	544.837		398.327	439.551	583.327	491.727	400.254	380.286
			20.6		26.8	26.6	30	28		23.8		34.1	25.2	25.1	27.2									144	107	191	157								394.905	413.478	594.714	555.714			528.469		380.631	317.224
			22.1		24.7	33.8	27.5	30.4				28.9		26.7										133	131		132								367.441	324.636	433.898	568.633			461.265		466.567	473.996
					26	28.7	28.3	33.8						26.4										193	103		126									404.071	717.306	508.592						416.041
					26.8	26.4	32.4	30.9						24.7										161	164		169										552.286	517.531						487.823
					26.4	26.5	30.1	28.3						24.8										118	154		110										453.041	509.633						470.127
					27.9	31.8	23.7	24.7																141	164		180										410.245	462.959						382.523
					28.6	24.9	27.2	28.9																131	152												474.367	434.265
					24	24.5		31.3																210	177													476.939
					26.2	25.7		28.6																188	162													557.959
					28.3	28.2		31.3																														699.408
					26.2	23.5		32.3																														511.816
					24.6			30.9
					28.7			27
					28.3			27
					30.8			30.3
					23.8			30.2
					24.3
					25.6
[truncated: 8 more columns]

## Sheet: Fig.9
	Fig.9 A									Fig.9 B								Fig.9 C						Fig.9 D										Fig.9 E									Fig.9 F
	blood glucose (mg/dl)									blood glucose (mg/dl)								insulin (ng/ml)						blood glucose (mg/dl)										insulin (ng/ml)									blood glucose (mg/dl)
	male at 5m (nomal diet)									male at 9m (nomal diet)								male at 9m (nomal diet)						male at 6m (high-fat diet)										male at 6m (high-fat diet)									male at 4m (nomal diet)
	pre (0)	5 min	15 min	30 min	60 min	120 min				pre (0)	15 min	30 min	60 min	120 min				pre (0)	15 min	30 min				pre (0)	2 min	5 min	15 min	30 min	60 min	120 min				pre (0)	2 min	5 min	15 min	30 min	60 min				pre (0)	15 min	30 min	60 min	90 min	120 min
	wt	wt	wt	wt	wt	wt				wt	wt	wt	wt	wt				wt	wt	wt				wt	wt	wt	wt	wt	wt	wt				wt	wt	wt	wt	wt	wt				wt	wt	wt	wt	wt	wt
	132	425	326	306	203	124				109	185	138	105	130				0.541908	0.877586	0.567919				127	227	363	548	558	480	433				1.34995	1.00997	1.08794	0.763373		0.731641				153	100	79	62	96	138
	125	360	391	294	204	121				119	214	157	206	151				0.494942	0.828448	0.571532				176	357	419	538	602	573	384				1.0272		0.8767	1.01904	1.55032	1.28286				185	115	85	56	79	98
	123	330	420	353	204	136				127	209	205	184	152				0.591763	0.862069	0.58815				195	302	322	642	722	514	255				0.461469	0.74252	0.559383	0.710789	0.673617	1.05893				197	110	91	78	103	133
	98	291	344	292	181	136				125	206	192	192	179				1.15318	0.818966	0.711705				196	271	378	712	580	431	296				1.31913	1.233	1.35177	0.989121	1.14869	1.02629				195	122	120	103	143	149
	108	190	428	196						165	186	182	191	178				0.647399	1.13621	0.687139				122	222	276	484	394	300	164				0.740707	1.11333	1.5893	1.56029	0.995467	0.752493				164	78	69	61	84	110
	96	288	304	240	136	94				133	184	156	122	96				0.635116	1.07586	0.610549				132	260	242	504	395	269	136				0.587489	1.38078		1.24207		0.978241				197	139	115	83	88	108
	100	383	246	214	145	89				127	179	138	125	124				0.518786	1.08793	0.53685				173	199	500	586	564	385	220				0.582049	1.00091	1.39075	1.30825	1.35358	0.875793				168	147	136	85	88	101
	90	253	203	125	106	84				179	196	185	148	139				0.484104	0.975	0.502168				287	308	463	610	732	674	554													143	126	116	82	95	124
	113	271	401	376	236	141												0.588873		0.577312																							132	84	71	85	86	99
																																											156	117	122	89	126	143
	pre (0)	5 min	15 min	30 min	60 min	120 min				pre (0)	15 min	30 min	60 min	120 min				pre (0)	15 min	30 min				pre (0)	2 min	5 min	15 min	30 min	60 min	120 min				pre (0)	2 min	5 min	15 min	30 min	60 min				193	155	147	87	142	165
	Ocn -/-	Ocn -/-	Ocn -/-	Ocn -/-	Ocn -/-	Ocn -/-				Ocn -/-	Ocn -/-	Ocn -/-	Ocn -/-	Ocn -/-				Ocn -/-	Ocn -/-	Ocn -/-				Ocn -/-	Ocn -/-	Ocn -/-	Ocn -/-	Ocn -/-	Ocn -/-	Ocn -/-				Ocn -/-	Ocn -/-	Ocn -/-	Ocn -/-	Ocn -/-	Ocn -/-				154	104	75	122	89	118
	112	305	476			127				134	191	172	206	154				0.687139	0.899566	0.569364				158	346	445	628	688	472	343				1.03536	0.68087	0.512239							180	138	123	132	137	163
	132	232	330	246	185	105				81	197	156	139	168				0.533237	0.598988	0.565029				203	253	314	720	502		530				0.662738	0.846782	0.645512	0.651859	1.38894	0.667271				131	86	67	69	68	92
	105	396	296	235	173	102						188	213	176				0.513728	1.03251	0.815029				174	221	510	530	652	523	276					0.872167	1.17951	0.920218	0.916591	0.966455				157	92	84	94	95	127
	92	209	211	138		119				155	229	198	212	141				0.850434	0.91185	0.711705				182	168	375	530	706	454	213				1.20308	1.13327		1.59746	0.786038	0.899365				108	81	76	90	88	110
	94	274	257	177	146	94				126	260	203	160	105				0.729769	0.929913	0.86922				242	534	571	652	606	594					1.02539	1.2883	0.913871	0.987307	1.07434	1.52765				154	139	118	85	60	121
	101	322	211	197	147	90				157	229	228	172	94				0.626445	1.1091	0.733382				149	229	238	600	664	575	220				1.09973	0.840435	1.79601		1.835	1.29374				174	110	112	100	119	149
	82	364	240	199	139	86												0.578035		0.593931				144	237	267								0.770626	1.18586	0.665458	1.46328		0.951043				149	84	77	76	78	76
	83	375	260	212	152	87																		163	247	356	776	712	394	515					1.24751	0.584769		0.941976	1.31188				159	72	46	63	75	70
	102	232	298																					197	209	393	584	592						0.469628	0.537625	0.75612	0.803264
	119	381	274	241	153	101																		199	240	431	554	542	597	338				1.0553	0.881233	1.12058	0.99184	0.835902	0.723481
	106	365	438	310	169	119																		240	262	299	612	664	614	420				0.456897	1.12069			1.48276	1.19224
	106	193	385	279	180	119																		212	271	516	533	596	542	562													pre (0)	15 min	30 min	60 min	90 min	120 min
																																											Ocn -/-	Ocn -/-	Ocn -/-	Ocn -/-	Ocn -/-	Ocn -/-
																																											173	130	108	96	109	120
																																											151	101	107	87	115	122
																																											144	112	110	92	98	109
																																											191	142	126	92	123	131
																																											173	105	99	94	122	135
																																											180	122	89	90	113	129
																																											155	120	128	107	108	124
																																											115	58	65		80	94
																																											148	108	72	71	98	134
																																											176	88	110	95	105	97
																																											145	95	102	97	117	119
																																											116	82	79	89	93	88

## Sheet: Fig.10
	Fig.10 A					Fig.10 B					Fig.10 C														Fig.10 D
	body weight (g)					HbA1c (ng/ml)					Gla-OC (ng/ml)			Glu-OC (ng/ml)			P1NP (ng/ml)			CTX-1 (ng/ml)					BV/TV (%)			Tb.Th (μm)			Tb.N (1/mm)			BMD (mg/cm3)
	C57BL/6N male (nomal diet)					C57BL/6N male (nomal diet)					C57BL/6N male (nomal diet)			C57BL/6N male (nomal diet)			C57BL/6N male (nomal diet)			C57BL/6N male (nomal diet)					C57BL/6N male (nomal diet)			C57BL/6N male (nomal diet)			C57BL/6N male (nomal diet)			C57BL/6N male (nomal diet)
	control	treadmill				control	treadmill				control	treadmill		control	treadmill		control	treadmill		control	treadmill				control	treadmill		control	treadmill		control	treadmill		control	treadmill
	27.4	28.2				513.54	511.77				75.0172	129.653		4.33032	3.34703		49.2939	57.0749		7.57317	16.6585				9.67262	18.4534		74.1231	72.0285		0.809644	1.56573		794.7	864.5
	28.1	26.2				420.619	569.292				103.709	143.464		1.90282	5.3213		63.8473	69.3228		10.1341	17.6951				12.7714	10.9764		69.6788	70.28		1.25843	1.11027		794.3	870.1
	26.1	26.1				427.699	448.938				79.0996	138.657		3.48531	5.62089		66.7291	71.196		11.8415	8.36585				7.61769	14.7824		71.6027	67.8953		0.693695	1.45726		792.8	815.5
	26.5	25.8				498.496	594.956				90.4311	129.271		1.91051	4.95256		63.8473	74.0778		6.47561	4.28049				12.7414	12.2878		69.8983	71.3283		1.1478	1.1532		772.6	815.5
	26.9	27.7				454.248	525.929				93.5979	111.034		1.88746	2.94757		50.7349	63.7032		3.97561	19.1585				7.34676	14.4513		70.1704	69.8541		0.736754	1.37254		784.3	821.8
	29.4	27.9				478.142	462.212				100.847	101		2.20242	3.65431		52.464	60.9654		5.37805	8.06098				8.50851	16.8942		76.9884	70.392		0.776674	1.57875		799.6	792.9
	27.7	26.4				483.451	529.469				95.62	102.831		3.96159	2.95525		64.1354	65.1441		9.28049	5.92683				12.5031	18.0754		70.9599	72.0586		1.25486	1.66061		801.7	811.6
	25.7	27.2				496.726	432.124				104.205	130.454		2.08719	4.57615		53.9049	63.1268		11.4146	20.378				10.139	15.5556		68.6077	74.7925		1.0503	1.31242		799.1	960.4
	31.1	26.5				419.735	394.956				103.594	100.122		2.60188	2.37911		61.2536	69.755		12.2683	15.8659				9.3642	18.7519		72.5115	64.2185		0.880435	1.67792		777.2	779.4
	25.9	27.3				489.646	569.292				93.7123	118.092		3.62358	4.31496		60.5331	56.4986		14.9512	9.89024				9.28682	9.87841		71.1	71.5032		1.09203	0.936925		775.8	822
	30.5	28.3				448.938					76.6578	130.263		2.72479	4.06146		53.0403	57.0749		12.5122	3				10.4183	15.4162		73.5522	75.1716		1.06641	1.46158		797.3	808.2
	29.3	25.5				379.912					86.4632	110.462		2.13328	3.64663		54.9135	68.4582		3.42683	11.2927				11.781	13.6708		77.1205	66.5865		0.984057	1.24297		814.6	782.9
	29.5	28				451.593					72.3464	104.51		1.55713	2.14865		61.3977	61.1095			13.4268				9.27948	14.0891		71.8083	69.2219		0.973634	1.38104		792.4	789.8
	29.5	24.6												2.41751			58.6599	62.8386			16.1707				7.66168	18.3414		64.2952	75.852		1.07645	1.53406		730.7	815.1
	29.2													1.68005			52.3199								11.892			78.3532			0.99069			830
	Fig.10 E					Fig.10 F					Fig.10 G														Fig.10 H
	body weight (g)					HbA1c (ng/ml)					Gla-OC (ng/ml)			Glu-OC (ng/ml)			P1NP (ng/ml)			CTX-1 (ng/ml)					BV/TV (%)			Tb.Th (μm)			Tb.N (1/mm)			BMD (mg/cm3)
	KK/Ta Jcl male (high-fat diet)					KK/Ta Jcl male (high-fat diet)					KK/Ta Jcl male (high-fat diet)			KK/Ta Jcl male (high-fat diet)			KK/Ta Jcl male (high-fat diet)			KK/Ta Jcl male (high-fat diet)					KK/Ta Jcl male (high-fat diet)			KK/Ta Jcl male (high-fat diet)			KK/Ta Jcl male (high-fat diet)			KK/Ta Jcl male (high-fat diet)
	control	treadmill				control	treadmill				control	treadmill		control	treadmill		control	treadmill		control	treadmill				control	treadmill		control	treadmill		control	treadmill		control	treadmill
	50.6	49.8				914.425	704.69				34.3075	49.9886		1.07317	0.374112		50.4467	61.9741		10.561	5.07317				24.9253	21.1765		79.5323	70.9254		1.89443	2.0437		913.1	875.1
	54.6	48.2				1017.08	683.451				42.3197	53.2316		1.5725	1.11158		52.1758	61.3977		11.7805	10.9268				21.7076	22.4974		77.3117	73.3094		1.76949	1.96719		864.5	885.5
	52	45.8				936.549	737.434				40.7554	54.2236		1.63395	1.4035		44.683	48.7176		14.0366	4.21951				20.6241	28.1074		75.0377	80.4894		1.67539	2.04026		863.4	968.4
	48.3	46.5				825.929	711.77				48.0809	45.7154		2.63261	1.17304		57.219	52.8963		15.0122	7.02439				25.6765	28.605		80.37	78.6563		1.94308	2.1846		896.8	919
	52	47.4				898.496	702.92				37.5506	33.1248		1.59554	1.30363		45.6916	60.9654		12.939	19.2805				22.9646	25.1373		79.4105	77.0872		1.74899	1.94634		921.6	943.2
	52.1	49.2				837.434	794.956				37.2072	72.2701		1.53409	1.24217		44.8271	58.6599		9.58537	17.5122				24.1421	30.662		78.271	81.3634		2.05441	2.20959		887.6	941.4
	49.4	43.6				772.832	663.097				34.0023	52.7356		1.24986	2.17937		45.5476	53.1844		18.6707	8.30488				27.0264	22.8543		76.8124	75.0379		1.91559	1.86885		840.4	903.3
	52.8	43.3				909.115	688.761				53.2697	52.5448		2.64029	1.76455		43.9625	52.0317		16.9634	8.54878				24.3453	23.9616		79.961	76.8978		1.6289	2.08554		907	908
	54.7	47.8				736.549	699.381				20.7631	44.4945		0.281928	2.01037		40.6484	50.3026		3.85366	15.0732				23.942	27.1131		83.7038	75.5176		1.92313	2.01057		916.7	881.6
	46.4	45				960.442	646.283				37.5124	59.5651		1.46495	0.827348		45.4035	53.7608		13.3049	16.5366				26.5448	24.803		77.4294	79.9201		2.0783	1.85736		875.6	969.5
	51.9	46.4				956.018	813.54				31.2934	37.2072		0.973305	0.458613		49.0058	51.0231		13.3659	12.2073				28.2208	29.0022		77.5633	79.3044		1.87417	2.28538		912.9	906.6
	51.1	48.9				877.257	843.628				43.1591	22.5181		1.24986	0.950259		40.5043	46.9885		14.7683	11.5366				25.7907	25.1992		83.956	77.1147		1.9286	2.01407		909.9	905.1
	52.7	48.7				698.496	759.558				33.5444	32.5143		1.42654	1.21145		44.8271	47.1326		8.85366	15.8049				19.8362	21.5677		78.7424	83.5532		1.64359	1.7087		915.9	920.7
	48.5	44				949.823	714.425				27.4018	40.3357		0.696754			50.5908	59.2363		9.46341	15.439				21.2943	24.4988		76.1588	75.1105		1.65601	2.11482		873.1	886.7
	54.8										24.0824			0.112925			40.7925			19.5244								77.3175						872.2

## Sheet: Fig.11
	Fig.11 B									Fig.11 C									Fig.11 E					Fig.11 G					Fig.11 I							Fig.11 J
	testis weight (mg)									serum testosterone (ng/ml)									number of spermatozoa/ 1mg seminal fluid					frequency of spermatozoa with acrosomal defect/ total number of spermatozoa counted					number of TUNEL+ cells/ tubule
	11w male		6m male		18m male					11w male		6m male		18m male															11w male		6m male					StAR/ beta-actin		Cyp11a1/ beta-actin		Cyp17a1/ beta-actin		Hsd3b2/ beta-actin
	wt	Ocn -/-	wt	Ocn -/-	wt	Ocn -/-				wt	Ocn -/-	wt	Ocn -/-	wt	Ocn -/-				wt	Ocn -/-				wt	Ocn -/-				wt	Ocn -/-	wt	Ocn -/-				wt	Ocn -/-	wt	Ocn -/-	wt	Ocn -/-	wt	Ocn -/-
	88.75	79.5	106.35	111.15	99.6	101.85				0.697336	2.26103	2.02373	6.38052	1.1378	1.09825				3.65	3.1				2.29885	1.9544				0.42522	0.47027	0.31682	0.2125				0.543715	0.80561	0.665589	1.0708	0.738269	0.961746	0.786217	0.830546
	84.25	81.1	102.4	97.25	115.2	112.85				1.24105	1.01915	4.52956	2.17236	0.820983	1.69775				3.36	3.67				1.81269	1.31148				0.374408	0.183801	0.529293	0.170673				0.797156	0.496305	0.920996	0.561018	0.749152	1.1072	0.816023	1.01704
	91.9	71.4	110.4	105.05	99.8	110.05				2.74604	1.21024	0.814738	5.83639	1.64155	1.53414				5.17	3.63				0.931677	0.550964				0.27381	0.253589	0.184091	0.189542				1.39959	0.774127	1.41543	0.981569	1.11941	0.843194	1.10372	0.868913
	91	91.85	101.4	108.5	91.8	102.65				3.21482		2.11657	2.34097	0.606162	1.42964				4.81	3.4				1.53374	0.920245				0.305389	0.317181	0.408917	0.422365				1.24453	1.02177	1.27805	1.05677	1.29979	1.27166	1.42818	1.10786
	85.5	83.65	108.7	93.5	87.25	100.1						3.53247	0.882598	2.74355					3.4	4.12				1.85185	1.4881				0.265018	0.361371	0.398268					1.01501	0.722712	0.719929	0.802143	1.09339	1.11728	0.865864	1.11993
		89.8	95.25	79.1	90	105.75						2.20858	3.62323	2.26062					5.91	3.63				1.98675	0.638978					0.364985							1.15376		1.17185		1.9461		1.3123
			92.35	115.9	87.55	114						1.9821	3.73231							2.72				0.958466	1.62866												0.934704		1.28357		1.66359		0.969678
						86.3						2.22356	1.62739							5.31					2.2293												0.44211		0.459188		1.44302
						89.25						0.896753	2.88468							3.26					1.27226
						94.65						4.55953	6.39925												2.08877
						93.65						1.48293	1.47752												1
						69.65						2.81932	6.90591
													1.03955
													1.1199
													0.753539

[truncated: 8 more sheets: Fig.12, S1 Fig., S2 Fig., S5 Fig., S6 Fig., S7 Fig., S8 Fig., S9 Fig.]
